# Supplementary material for: Hormonomic Changes Driving the Negative Impact of Broomrape on Plant Host Interactions with Arbuscular Mycorrhizal Fungi
Source: Int J Mol Sci. 2021 Dec 20;22(24):13677. doi: 10.3390/ijms222413677 (PMC8708155; doi:10.3390/ijms222413677)
Supplement: Supplementary file 1 [file ijms-22-13677-s001.zip]

Archive with 2 entries (2 files):
- Mishev et al_Suppl Dataset_IJMS.xlsx
- Mishev et al_Suppl Mat_IJMS.pdf
